# Supplementary material for: Relevance of Vitamin D Receptor Target Genes for Monitoring the Vitamin D Responsiveness of Primary Human Cells
Source: PLoS One. 2015 Apr 13;10(4):e0124339. doi: 10.1371/journal.pone.0124339 (PMC4395145; doi:10.1371/journal.pone.0124339)
Supplement: S2 Table — For the 71 participants of the VitDmet study correlation analysis was performed between mRNA expression of the VDR genes introduced in this study as well as that of previously reported VDR target genes and of vitamin D3-triggered physiological parameters, i.e. the sub-matrix underlayed in gray represents already published data [25]. The results are indicated as square root of r2 values. The data shown in Fig 1 and S2 Fig are shaded in red. The network (Fig 2) displays correlations with r > 0.3 (shaded in green). (XLSX) [file pone.0124339.s002.xlsx]

## Sheet: Sheet1
S2_Table: Correlation analysis matrix
	STS	BCL6	ITGAM	LRRC25	LPGAT1	TREM1	CD274	FUCA1	NEF2	CD38	FBP1	TMEM37	DUSP10	CD14	CD97	NRIP1	THBD	ASAP2	NINJ1	IL8	LRRC8A	G0S2	CAMP	SLC37A2	PTH	Insulin resistance	HOMA-IR	INS, 0 min	FFA, 0 min	TNFRSF1B	Lymphocyte number	FFA, 120 min	IL6	GTP	Heart rate	ADIPOQ
STS	0.775077	0.676386	0.522086	0.593038	0.55025	0.52157	0.480809	0.359943	0.363575	0.305885	0.40665	0.0806257	0.740125	0.608158	0.609987	0.372043	0.355178	0.439377	0.270893	0.109544	0.228731	0.101199	0.0235988	0.211837	0.387837	0.104476	0.0456266	0.0244116	0.219865	0.330767	0.0204215	0.0142406	0.137049	0.109042	0.00928623	0.0933075
BCL6	0.669819	0.746528	0.485578	0.570226	0.541323	0.574385	0.365956	0.444537	0.401067	0.1427	0.387334	0.145021	0.661803	0.558212	0.586385	0.318124	0.279691	0.440383	0.306733	0.092648	0.1958	0.0616646	0.00264746	0.14469	0.38788	0.0567302	0.0877932	0.0748472	0.243168	0.347006	0.00743416	0.141997	0.00215341	0.0190811	0.0190042	0.0875604
ITGAM	0.548261	0.599228	0.743184	0.469619	0.465993	0.385257	0.264321	0.24142	0.371874	0.375964	0.508231	0.116515	0.582216	0.399111	0.518921	0.445833	0.291927	0.499732	0.13246	0.0211862	0.304629	0.0269985	0.143083	0.183979	0.359239	0.155907	0.0405044	0.0343482	0.179009	0.210957	0.0667618	0.089959	0.228511	0.0587049	0.133003	0.108356
LRRC25	0.340271	0.444995	0.319068	0.723507	0.340257	0.558084	0.0719275	0.34775	0.211694	0.0121246	0.414053	0.110219	0.459597	0.624187	0.385275	0.260048	0.315056	0.01529	0.477065	0.0615822	0.0915326	0.0223264	0.106931	0.0642355	0.513537	0.188218	0.180291	0.128209	0.336729	0.0360482	0.149535	0.193498	0.130869	0.0232378	0.255359	0.096458
LPGAT1	0.589204	0.683717	0.483815	0.528889	0.618997	0.424861	0.422743	0.328735	0.182666	0.280895	0.337582	0.0607226	0.56728	0.521321	0.57942	0.397436	0.316009	0.342513	0.254569	0.101464	0.264489	0.0246527	0.0381866	0.229923	0.330933	0.0833975	0.0422359	0.0123555	0.145418	0.31299	0.0473079	0.104903	0.075979	0.0342723	0.0535288	0.18913
TREM1	0.362744	0.30398	0.478855	0.528657	0.119407	0.821659	0.142686	0.356373	0.450146	0.0925668	0.476323	0.1111	0.26254	0.697685	0.320592	0.164493	0.365567	0.228805	0.497766	0.00130716	0.068978	0.0472136	0.0389897	0.0463567	0.371538	0.201804	0.258548	0.222819	0.290561	0.18403	0.130286	0.0874213	0.318943	0.0964932	0.00847625	0.0111324
CD274	0.341315	0.232055	0.187665	0.1178	0.265715	0.12013	0.797978	0.0352516	0.0811859	0.405694	0.0150609	0.0159975	0.364752	0.0733022	0.25686	0.0897655	0.269537	0.150336	0.105227	0.319801	0.0865293	0.192449	0.211312	0.19867	0.471698	0.278003	0.238323	0.224415	0.104057	0.0919719	0.183325	0.092549	0.161173	0.201415	0.177608	0.0229497
FUCA1	0.271135	0.331429	0.379866	0.515159	0.228252	0.441412	0.0300383	0.700271	0.35656	0.0929565	0.528965	0.07535	0.15184	0.378827	0.149511	0.306296	0.401592	0.0148419	0.345569	0.309839	0.153931	0.0245856	0.0177336	0.243469	0.402493	0.0451655	0.0867188	0.0503875	0.0868715	0.0352831	0.27194	0.160868	0.140545	0.0639329	0.0724435	0.130711
NEF2	0.395138	0.393129	0.447051	0.444733	0.246697	0.486699	0.128352	0.170746	0.638003	0.262536	0.426338	0.216375	0.421472	0.477282	0.328596	0.318814	0.215367	0.433269	0.146755	0.0438563	0.151941	0.153475	0.0551655	0.162516	0.265388	0.129519	0.0230048	0.0508579	0.164311	0.103587	0.0454365	0.127024	0.289335	0.121425	0.0214857	0.0466399
CD38	0.393943	0.311911	0.207582	0.00804842	0.326998	0.177193	0.523986	0.210376	0.068664	0.69493	0.0478695	2.84421e-05	0.257369	0.130156	0.25437	0.331652	0.223302	0.195294	0.172344	0.336389	0.374192	0.201412	0.103871	0.11528	0.37806	0.32988	0.233281	0.210108	0.306412	0.0721627	0.0371496	0.195716	0.200491	0.125858	0.104533	0.212111
FBP1	0.296281	0.200456	0.184009	0.458506	0.12286	0.404399	0.135702	0.429248	0.159828	0.0534716	0.604424	0.0306071	0.0755263	0.270289	0.063537	0.202699	0.369799	0.0322741	0.232833	0.274402	0.145617	0.0464048	0.019519	0.270383	0.412625	0.0106563	0.121497	0.0893248	0.107446	0.072994	0.370511	0.0202244	0.138658	0.059822	0.0141483	0.13906
TMEM37	0.102863	0.181312	0.240395	0.386977	0.233562	0.111433	0.220409	0.185149	0.251427	0.0888262	0.222158	0.786764	0.192292	0.182424	0.114433	0.0529183	0.00568458	0.288345	0.222445	0.275837	0.108318	0.559508	0.251207	0.1462	0.560751	0.325379	0.099219	0.0618951	0.344211	0.0469881	0.0479724	0.0668821	0.164896	0.0343704	0.0800575	0.184039
DUSP10	0.530443	0.471235	0.378496	0.483379	0.395551	0.317072	0.414935	0.178068	0.213334	0.325672	0.288756	0.102632	0.764823	0.385634	0.499205	0.270317	0.3022	0.348671	0.215457	0.0562729	0.161509	0.0242526	0.0563035	0.0705669	0.425072	0.0718781	0.015268	0.0531966	0.272273	0.000417725	0.00721814	0.0542072	0.00147989	0.099915	0.135022	0.0404196
CD14	0.441813	0.356936	0.324391	0.386225	0.272413	0.481337	0.313725	0.24988	0.387985	0.0767774	0.271362	0.0136354	0.265826	0.703282	0.377602	0.208621	0.0241274	0.0184713	0.475705	0.276124	0.207487	0.159018	0.403352	0.214831	0.294227	0.320643	0.298474	0.291328	0.189929	0.110946	0.0279695	0.046607	0.143795	0.253388	0.279586	0.103111
CD97	0.309987	0.407865	0.330123	0.181744	0.356199	0.0307637	0.437901	0.0810862	0.102392	0.281827	0.124935	0.00472968	0.274241	0.154967	0.689219	0.365351	0.0761109	0.0843506	0.230598	0.16982	0.295578	0.132425	0.141271	0.0823097	0.228114	0.336347	0.329342	0.329105	0.289708	0.00638586	0.0631724	0.211479	0.251945	0.0662281	0.134906	0.0729347
NRIP1	0.166509	0.174114	0.462541	0.0288309	0.207711	0.0658956	0.26818	0.137133	0.132017	0.398449	0.237055	0.00698181	0.0496769	0.0570794	0.167431	0.69135	0.246801	0.0583072	0.0880726	0.176629	0.299533	0.0574143	0.0172547	0.117306	0.342711	0.261382	0.309845	0.314061	0.279548	0.0803596	0.00648776	0.0569426	0.0329675	0.216135	0.0272	0.0842869
THBD	0.107853	0.169493	0.240681	0.217078	0.0994504	0.238709	0.0946229	0.170532	0.00593668	0.088018	0.185379	0.243572	0.183599	0.256576	0.15521	0.33612	0.708691	0.0693486	0.191203	0.214201	0.15514	0.0947202	0.0968115	0.12198	0.426053	0.109124	0.120401	0.111295	0.261738	0.0902434	0.11151	0.149826	0.0759714	0.0749055	0.0337159	0.161462
ASAP2	0.246656	0.203341	0.142657	0.130269	0.19195	0.0767966	0.421124	0.0528178	0.259753	0.245395	0.114515	0.116577	0.115378	0.134951	0.143717	0.00670203	0.0972526	0.732838	0.139554	0.24715	0.234911	0.124199	0.143739	0.125017	0.450953	0.406227	0.337113	0.33579	0.341261	0.00172268	0.106268	0.184981	0.105479	0.10836	0.134335	0.135217
NINJ1	0.0415197	0.113532	0.0107812	0.0865691	0.070816	0.143932	0.0649664	0.0285028	0.177004	0.00404314	0.0856103	0.0127804	0.160404	0.136974	0.08789	0.121901	0.186932	0.032254	0.767724	0.249597	0.0390886	0.280772	0.358595	0.0148406	0.410871	0.365364	0.326529	0.316537	0.172823	0.120203	0.0731613	0.0629959	0.0371464	0.094435	0.0936026	0.157197
IL8	0.0769767	0.0814649	0.0423235	0.00625943	0.205707	0.0256822	0.185877	0.232223	0.000178472	0.156747	0.0466277	0.213951	0.0257335	0.0148427	0.00694625	0.121736	0.404946	0.0318786	0.0541738	0.775848	0.242679	0.126069	0.318534	0.13161	0.464828	0.101061	0.237655	0.245839	0.25493	0.295082	0.00891931	0.108349	0.172088	0.0297177	0.0810513	0.289248
LRRC8A	0.127462	0.165901	0.0759048	0.130432	0.214748	0.255177	0.426148	0.0491169	0.0128866	0.373894	0.0249512	0.0627622	0.192583	0.178163	0.232283	0.38949	0.171635	0.126805	0.224321	0.222674	0.695622	0.0573906	0.0420976	0.154589	0.280701	0.234755	0.268464	0.258771	0.272902	0.022234	0.208763	0.113044	0.109271	0.0928131	0.0336242	0.0295687
G0S2	0.122953	0.150593	0.253671	0.274126	0.14857	0.195346	0.132101	0.298351	0.184114	0.011225	0.238458	0.483689	0.153223	0.171065	0.200002	0.0483544	0.0568179	0.22059	0.12205	0.278634	0.117044	0.758172	0.295013	0.0866207	0.543578	0.324157	0.162263	0.131473	0.27897	0.0329546	0.076037	0.101553	0.181238	0.0818085	0.00102094	0.114759
CAMP	0.0714472	0.062811	0.0816996	0.0833876	0.0302269	0.0125039	0.272158	0.0448347	0.0048931	0.0549372	0.0693442	0.0949318	0.042252	0.0815098	0.00642768	0.098743	0.251002	0.062414	0.00555328	0.35515	0.155836	0.271491	0.702517	0.247755	0.432038	0.246846	0.0245616	0.0473634	0.124755	0.174336	0.103992	0.132883	0.194844	0.0246645	0.0535561	0.1071
SLC37A2	0.210734	0.107056	0.379028	0.166593	0.17301	0.0472737	0.0445414	0.0416396	0.193317	0.193653	0.231379	0.0154485	0.0988944	0.0594561	0.0569167	0.369869	0.291896	0.11876	0.123087	0.141519	0.185953	0.0323333	0.0418874	0.77974	0.464414	0.165274	0.250806	0.232114	0.141284	0.113057	0.0413646	0.121266	0.0828907	0.118124	0.0529676	0.117115
PTH	0.0823747	0.0316503	0.0416192	0.0912773	0.049251	0.0819305	0.102796	0.0333117	0.0938592	0.00965917	0.066287	0.153588	0.0717778	0.0315909	0.168013	0.132119	0.149639	0.0546407	0.165377	0.152187	0.000486655	0.163834	0.234711	0.136143	0.787768	0.303774	0.276604	0.245762	0.164872	0.0647729	0.0132129	0.0202034	0.112264	0.0668757	0.00286394	0.148075
Insulin resistance	0.204789	0.103268	0.124055	0.0916757	0.0903957	0.0516348	0.302161	0.0604687	0.0872904	0.0705146	0.0575703	0.260603	0.0822121	0.0435395	0.0552408	0.111673	0.0374075	0.0516763	0.0665661	0.241559	0.237328	0.3086	0.16498	0.139814	0.471054	0.739025	0.498006	0.490313	0.231879	0.0695541	0.123032	0.0571162	0.187469	0.121249	0.033249	0.074911
HOMA-IR	0.0385718	0.0175378	0.0176165	0.126339	0.0345596	0.0648355	0.119265	0.0344261	0.10561	0.0551358	0.0675132	0.0531803	0.0545044	0.045677	0.0318045	0.114331	0.0309799	0.120893	0.102252	0.102313	0.0443407	0.121928	0.0996768	0.10717	0.588043	0.546966	0.751509	0.73975	0.321618	0.0304735	0.0155007	0.192548	0.249617	0.048581	0.175036	0.0698386
INS, 0 min	0.00578252	0.0841789	0.0768412	0.127506	0.0310339	0.143412	0.0025053	0.0880977	0.128421	0.0397997	0.0214664	0.0315181	0.029517	0.100987	0.128358	0.0175162	0.103786	0.0502145	0.110463	0.0441025	0.0487929	0.0245829	0.00545663	0.0974956	0.590468	0.516201	0.778129	0.786474	0.346989	0.218267	0.0734964	0.186808	0.0849462	0.0172672	0.121331	0.0458162
FFA, 0 min	0.129832	0.089234	0.127976	0.224717	0.000268647	0.243459	0.0789742	0.216352	0.156044	0.00208687	0.202127	0.160038	0.0953074	0.175022	0.057791	0.0922402	0.176474	0.0730491	0.0893213	0.199986	0.0548602	0.16462	0.170416	0.0509104	0.383983	0.207065	0.142535	0.117406	0.708223	0.111066	0.158234	0.0133389	0.17762	0.0127464	0.0562616	0.109896
TNFRSF1B	0.0393575	0.0330408	0.118434	0.0921644	0.0369994	0.159633	0.0564633	0.00731667	0.083721	0.0669823	0.0107511	0.00586422	0.0419523	0.0234051	0.062806	0.0109139	0.0797697	0.0843424	0.149122	0.00523047	0.0734252	0.133412	0.0678518	0.0130479	0.37977	0.27338	0.38098	0.352067	0.163839	0.710719	0.137805	0.025697	0.0707963	0.0443019	0.179726	0.0234784
Lymphocyte number	0.208905	0.244258	0.153983	0.310314	0.214367	0.256615	0.0514861	0.139727	0.259112	0.0358719	0.354516	0.159809	0.153561	0.127664	0.107314	0.219352	0.331967	0.178189	0.129311	0.157373	0.169974	0.053633	0.158285	0.0631649	0.314347	0.0455495	0.0996215	0.0674743	0.119478	0.127764	0.717109	0.0304669	0.183085	0.159522	0.0908152	0.175037
FFA, 120 min	0.0605188	0.0136994	0.207132	0.0938842	0.0176806	0.00222826	0.0633668	0.0854404	0.117626	0.0793333	0.110745	0.0425771	0.113736	0.0809262	0.104873	0.0730498	0.25269	0.0101205	0.00639885	0.105737	0.123917	0.0616588	0.0298665	0.152542	0.532244	0.311316	0.382224	0.368163	0.263548	0.202839	0.00596987	0.681822	0.0282703	0.0471327	0.0326459	0.0852895
IL6	0.0580752	0.132025	0.0364949	0.060074	0.0526628	0.146653	0.0965822	0.178689	0.135542	0.111647	0.0721226	0.0771588	0.116814	0.185394	0.284156	0.0140516	0.261865	0.102786	0.0932041	0.0517398	0.0508071	0.0827532	0.10678	0.0979224	0.464662	0.174113	0.239158	0.225238	0.119656	0.145175	0.0409121	0.0419761	0.712843	0.292892	0.156696	0.0913963
GTP	0.0156418	0.059196	0.165664	0.211146	0.00415983	0.201337	0.147205	0.0845044	8.03783e-05	0.0189466	0.059565	0.162286	0.0669866	0.209024	0.0649307	0.0971042	0.230913	0.0810258	0.265699	0.133423	0.0717552	0.0420039	0.162063	0.0976426	0.471794	0.232784	0.186216	0.183714	0.187417	0.306078	0.00646411	0.181768	0.110276	0.694927	0.0481258	0.0509806
Heart rate	0.0130946	0.0756031	0.129083	0.0569046	0.0826244	0.0356454	0.106022	0.146866	0.149436	0.217285	0.00445367	0.0514028	0.227662	0.149737	0.220496	0.0223281	0.185205	0.191513	0.17915	0.163349	0.0562395	0.0602163	0.301795	0.09498	0.428798	0.0457476	0.00850766	0.0204592	0.143692	0.0385512	0.0514962	0.0651256	0.248976	0.203256	0.704376	0.0953881
ADIPOQ	0.0617305	0.0158562	0.0391252	0.00436576	0.0283177	0.0730412	0.0374862	0.144458	0.0278757	0.0694723	0.0892174	0.00782479	0.116137	0.0485681	0.0258262	0.0514492	0.173972	0.0392206	0.0874268	0.101841	0.105094	0.0694991	0.144446	0.101607	0.432142	0.0114768	0.147714	0.128303	0.288119	0.0953096	0.119702	0.0300544	0.192717	0.124273	0.0536026	0.708214
